# Supplementary material for: Multifocal clonal evolution characterized using circulating tumour DNA in a case of metastatic breast cancer
Source: Nat Commun. 2015 Nov 4;6:8760. doi: 10.1038/ncomms9760 (PMC4659935; doi:10.1038/ncomms9760)
Supplement: Supplementary Data 5 — Custom primers used for targeted amplicon sequencing [file ncomms9760-s6.xlsx]

## Sheet: Supplementary Data 5
Supplementary Data 5. Custom primers used for targeted amplicon sequencing
No	Amplicon ID	Chromosome	Forward Primer Start	Reverse Primer Right	Forward Primer Sequence	Reverse Primer Sequence
1	AAK1_D0057_001	chr2	69747955	69748037	TAGATACAAACCTGCAGCCTGAG	GAATCCTTCCCATCCAGCCAG
2	ABCA12_D0057_001	chr2	215928746	215928826	TGATCTCTCAGAACAATTGAACACAC	CGTAGGAAAGGAATTGATGATGCAC
3	ABCA13_D0057_001	chr7	48413940	48414020	GCAGTGCCTTCTTTCGACAA	CTCTTACCTGTCTCTTGTCCTTCC
4	ABCC11_D0057_001	chr16	48239398	48239483	GACATAGGCCAGGCTTCCC	CAATTGGTCCTGAGGCTGGA
5	ABCC1_D0057_001	chr16	16235042	16235122	GGACAAAGGAGAAATCCAGGAGT	TCTTTGGCCATGCTGTAGAAAAG
6	ADAMTS14_D0057_001	chr10	72500786	72500879	TACCAGGTCTGCAACAGCG	TCTGGTGCACATAGTAGGAGTTG
7	ADAMTS7_D0057_001	chr15	79058009	79058134	CAGCCGGCGTTCCTGA	GCTGTCCACACCAGCTTG
8	ADAR_D0057_001	chr1	154569273	154569358	ACACTCACTTGGGCTCGTG	TTTGGAGTACGCCCGCTC
9	ADRBK1_D0057_001	chr11	67051696	67051783	TCAGGAGCTCTACCGCAACT	AGCGTTGATGGTGTCGAAGA
10	AFP_D0057_001	chr4	74313236	74313332	GAATGCTGCAAACTGACCACG	ACCTGTTTAGATTTGGAGATAGACCTT
11	AGBL5_D0057_001	chr2	27290480	27290560	CTCCTGTCTACTGCCTGATTCATTC	TGGAGGAGGCTGGCAAAC
12	ANK3_D0057_001	chr10	61832094	61832182	TGTCCCATGGTCCCCTAGTT	AGCAATGCCTGACTCTTTTTCTG
13	ANKRD17_D0057_001	chr4	74007431	74007511	GAAACAGTCTTTAGAAGTATAACTGACCTTT	AGCCTGACAAACCACCTGC
14	ANKRD31_D0057_001	chr5	74491575	74491655	TGGCTTCTGACAATGTGTTCA	ATAGAGATTTACTAGAAGATGCAAAAGATGATG
15	ANKRD52_D0057_001	chr12	56647473	56647554	GGGATGAGAGCACAAAGTCTCC	GCTGCAATCCATGGCCG
16	AP2M1_D0057_001	chr3	183901263	183901350	TGCCCAGGTGCCATTCG	GACATCATGGTCGCTGTAGTTCA
17	APOL5_D0057_001	chr22	36124764	36124845	CCACAGGGTCTCGCTCAC	GGTGTCCTCAGTGCCACG
18	ARSE_D0057_001	chrX	2867455	2867535	AATCAGAGCACCCACAAAATAGGA	GTCTCGTGGATGCCGGTC
19	ASCC2_D0057_001	chr22	30218335	30218415	TGGAGCAGTGGTGAGTTGC	CTACAATAACTTCCTCTTTGACATTCCAA
20	ASIC5_D0057_001	chr4	156764876	156764956	GACAACAAGCCTAACCCATCAAAC	TGGTTTCGTTGATGCTGGGAT
21	ASXL3_D0057_001	chr18	31314254	31314341	CATTAGCATTTTCTTTTTAGGAGAGTTTACC	AGGTTCTGTTTTCTTTTCCTTCTCAATT
22	ATCAY_D0057_001	chr19	3905563	3905649	GACCTGGATATTAACGTGGATGACAT	CCACTCCAGTTCGTTGCCATT
23	ATM_D0057_001	chr11	108225551	108225667	ACCATGGAAGTGATGAGAAACTCT	TCCTGATGAGATACACAGTCTACCT
24	ATP13A4_D0057_001	chr3	193183825	193183935	CATAGACACACAGAGTATAGATCATCCC	TTCTCTACCCTAAGCCAGTGAATTTT
25	ATXN10_D0057_001	chr22	46096169	46096268	CTGTGGCCTGCAGTTTTTAGG	ATATACTCACAAAAACAGTTCTGGGAAAG
26	B3GNT1_D0057_001	chr11	66113928	66114014	CCCCATTACCCCTGCCCT	GTGCCCACCTTCGACGAG
27	BCL6_D0057_001	chr3	187446839	187446920	TGTTAACGATGTTATTGAGCCGG	CTCCAGTCCCCAACCAAGC
28	BCS1L_D0057_001	chr2	219526629	219526709	GAGACGTCCAGGAATTCATCGA	AACAGCACAGCCAAGACCC
29	BEND2_D0057_001	chrX	18221679	18221759	TTCTGGTAGAGCAGAGTAATTCACC	GTACCTATGGCAGTTCTGTCACG
30	BEND7_D0057_001	chr10	13522892	13522972	GACCAACCTTTTATTGCACCCA	CAATGGGAAGAGGAAAAGAGGACT
31	BLMH_D0057_001	chr17	28614821	28614907	TACCAACAATATTAACAAGCATATCCCATT	CTGAGGATGGGAGGCTGGT
32	C14orf80_D0057_001	chr14	105958908	105959009	CTCTCCAGTGTGAGGCCC	GCTTTCCCATCAGCCACTG
33	C16orf62_D0057_001	chr16	19621636	19621720	TCTTGCAGGGGAATTTCAGAGTG	GGGCATACACCGACACTAGT
34	C16orf70_D0057_001	chr16	67180207	67180287	CATTTGGTTCCACATTCTGCTTTG	CAGGCAGTTTATTTCTAGGGCTTC
35	C17orf70_D0057_001	chr17	79516328	79516413	AGGTCCAGGCTGCAGGT	AGGCCCCATGTGTGTCTG
36	C2orf47_D0057_001	chr2	200824533	200824630	CCTTGCTGCTAACATAGATGAAATTGTA	TTCAAGTTGACTATGCTCTGGTATTAC
37	C3_D0057_001	chr19	6697428	6697508	TGCAGGCCGGTCTTTAGC	TCACCAGCAGACCGTAACC
38	CACNA1E_D0057_001	chr1	181741270	181741351	ACACCACCGCACCATCAG	AAGATGAAGGAGACAAAGTACACGTA
39	CAPN7_D0057_001	chr3	15262390	15262472	CGCTAATCCCTTCCTTGAAAGAC	CTTCTGCTGTGTATCTCTGTCCTT
40	CCDC168_D0057_001	chr13	103400840	103400920	GGTAACTCCTCTCCATTTGAAAGTT	GAACAATAGAATGAAAATACAGGAGGACC
41	CCDC50_D0057_001	chr3	191074864	191074945	CCATCTACTCTAGTATGCCGAGATTTT	ACTCACTCTCTTGTTCCTGCA
42	CCDC88A_D0057_001	chr2	55523543	55523623	TTTTCAAGTACTGGATTGGACTGCTAC	ACAGCAGTGGAGAATTTAGCCT
43	CCNC_D0057_001	chr6	100010674	100010765	GGTAACCAACTATACAATTTGAACCAATT	TTCTCTCAGAGGAAGAATATTGGAAGTTA
44	CCNT1_D0057_001	chr12	49087069	49087182	GGCCCTTTATCCAGTTTCGAATG	TTCACTTCCTACAATGGGTCAGATG
45	CD22_D0057_001	chr19	35828693	35828773	GATGCCATAGTGAGGGAGGG	GGATACCGTCGTGTACTCCG
46	CD276_D0057_001	chr15	74000681	74000775	GCAGCCTATGACATTCCCCC	AGCACACGAAAGCCAGGG
47	CDH23_D0057_001	chr10	73562765	73562856	GATGGCCACTGACCAGGATG	GGGTGTCCAAGGAAGGCC
48	CECR5_D0057_001	chr22	17646061	17646142	ggcctctctctaccTGGGG	ACTAAATCATGTATGCTTGGTTCTTTCTT
49	CEP350_D0057_001	chr1	180061858	180061962	TCCAGTTCTCAGATCATCAAGGAAAA	ATTCTACTAGTGGCATTTAATTCTTTGAGA
50	CEP70_D0057_001	chr3	138289225	138289313	GTGATTCATCCTCCAATTCACCAAT	AGCAGCCAATCAAGAACAACG
51	CERCAM_D0057_001	chr9	131193553	131193649	TTCCTCAGCCATTACTCCATCTG	CAGTGAATAGAACAAACTGGCCC
52	CHD4_D0057_001	chr12	6696537	6696618	GATTCATACTCACCCCCATTTCTTC	CAGGGCATGAATGAATATTTGAGCT
53	CHMP4A_D0057_001	chr14	24680612	24680693	CGTACCCACATGTCCTGGTAG	CCACTACCAATGCAGAAGTCCT
54	CLDN16_D0057_001	chr3	190126160	190126240	CTACTTTGGTTTTGCACAATATATTTCTTGG	GAGACCCAGCCATTCCGAG
55	CNOT1_D0057_001	chr16	58571017	58571097	TCTGAGGCTTGAGAGATCCCA	ATCCAACTATGAAGCAATGATTGATCG
56	COL21A1_D0057_001	chr6	56029169	56029268	CCAGCTCTTGTTTGTGTGTTTTAAC	GCTCCCTGTATTTGTCCTCCG
57	COL3A1_D0057_001	chr2	189859749	189859833	TACTTGTCTTTCATTATTTTCAGGGTGC	TTATCTACCTTTTCTCCTGGGATGC
58	COL6A3_D0057_001	chr2	238249157	238249237	GACTTGTCCACTAATTTGAAGAAGACG	TGGCAGGAAGGTGAACATCAA
59	CROCC_D0057_001	chr1	17292481	17292561	GTCGGGGCTACAGGACGAA	CTGTCCCTCTCAGCCTCCA
60	CSRP3_D0057_001	chr11	19209735	19209823	CGCCTTGTCCATACCCGAT	GACAGTCGCGGCTCATG
61	CSTF1_D0057_001	chr20	54972740	54972821	ACCCAGTGATTCGAACTCTTTATG	GAAGCCAGGATCTGTTCTGTTG
62	CTTNBP2_D0057_001	chr7	117374955	117375039	gctgTTTGTTACCTTATTCACAACTTTC	GCAGCTGCGGTGGGAT
63	CUL4A_D0057_001	chr13	113882249	113882367	ATTGGCCAGCATTTTTAAAGTTTTCC	AAGCTTACCATTTGTCTGCAGTG
64	CUL7_D0057_001	chr6	43007963	43008060	TCAGTGTGTGGCAGATTGAGG	gaatgaggaCCTCTACTATGAAGGG
65	CYP4F22_D0057_001	chr19	15636287	15636379	GGAGCTTCTACATCACCTGCC	ccACACTTACCATGCCCAGG
66	CYTH1_D0057_001	chr17	76705769	76705849	ATGTTCTCCAGTTCTTGACGCT	AAGCTTTCTTGTAACATTGCCCTC
67	DAPP1_D0057_001	chr4	100774344	100774443	GTTCGATTATATATTTTTCATCTTCATTCAGGC	GGACAGATTCATAAATGGAGGGTTC
68	DBT_D0057_001	chr1	100676201	100676282	GCCCCATCTTCTATTAATAATAAGAACATT	GTGGATGAAAACTGCCAGAATATAACATA
69	DENND2C_D0057_001	chr1	115130357	115130439	AGCTCTCGGTCCTGGATGAA	CACACCTCCCGAAGTGTACG
70	DGKB_D0057_001	chr7	14378180	14378296	GGTCCTTTTGTCAGACCCTTTTT	GAAGGAATTGCTATTTTGAATATACCAAGC
71	DIP2A_D0057_001	chr21	47970505	47970608	CTGCCAACACCTTGCCCA	GCACATCAGCACATTACACGG
72	DMRTC2_D0057_001	chr19	42353240	42353338	CCTTCACCACCTGCCCAG	CTCTCCCTACTCACGTGCG
73	DNAH17_D0057_001	chr17	76450603	76450684	ATCCACTTGATTCCTTGGAGCTG	CCACCGAGAATGCCACCAT
74	DNAH5_D0057_001	chr5	13762883	13762963	GTCCAGGAACAAAGACCAGCTA	TCCTTACTTTGAAATGCCTGACTATAAC
75	DNMT1_D0057_001	chr19	10270370	10270461	TAACTCTCAAAGCCAGACTCGTT	CAGCCCCGTGTCCTTCAG
76	DSP_D0057_001	chr6	7580361	7580441	TGGAGGAGGCTGCCAAGA	GCTTGGCCTCCTCCTGAAA
77	DST_D0057_001	chr6	56485134	56485214	TCTTCCACGGCAGCTCTTTT	GAAGGAAGCCGCTGAAAGAGA
78	E2F5_D0057_001	chr8	86121541	86121657	GACTCCACAGAAATCCAGCATG	GCTCTGAACCCACCTGAAGATATAT
79	EIF4A1_D0057_001	chr17	7480682	7480794	AATGCCTTCTGATGTGCTTGAG	CGTTGATGTAGAACTGGCGGA
80	ELK1_D0057_001	chrX	47498677	47498760	CCTCAGGGTAGGACACAAACTT	CTGTTCCTCTCCTCCCTTCCTA
81	EMR3_D0057_001	chr19	14736305	14736391	TCACTGGGTTTTGAGTCAGGAC	GTGGTTTAGAGAGATCGTAAAATCAAAATC
82	ENGASE_D0057_001	chr17	77079906	77080004	CACAGGCTGGGAGGGGAT	GATCACACCCCGGACGAG
83	EPHB2_D0057_001	chr1	23219455	23219536	ATCTATGTCTTCCAGGTGCGG	CTGTCATGGTCTGGAAGTACATCT
84	EPX_D0057_001	chr17	56270704	56270806	CAGCCCTCACTCCTCCTCT	GCTGCTACCGGTTGTTTGAA
85	ERBB4_D0057_001	chr2	212426645	212426732	ACCAGTTAAGCAGCAGTTGTGAT	GTTACTCAACTTATGCCCCATGG
86	ESCO1_D0057_001	chr18	19153537	19153625	GAAAAACTGGTTCGTAATAAGCCTAATTTAG	ATTAAACTCTCAAAATTTAACTCTGTGCAG
87	ESRP1_D0057_001	chr8	95677125	95677208	TACCTGCTGTCTGTTTTATTATTCTCAAAG	AGAGCTTCTCCGTTCCTTCG
88	EVC_D0057_001	chr4	5746990	5747071	GGCTGGTGACTCTGAGTACAT	CACATTATCGATTAGCTGTTCAGAGTATTC
89	EVPL_D0057_001	chr17	74015047	74015147	GGGTTTCTTCGCTGTGGC	CGGCAGGCAGAGGAAAAACG
90	FADS6_D0057_001	chr17	72888721	72888804	GGCTGCCCTTGACAGTGAG	TGCGCTGGGAGAATGCC
91	FAM208B_D0057_001	chr10	5790822	5790935	ATGGAGAGGTCGGTGTGAATT	AAGTATAAGAATCCTCCAAATCCAGTCT
92	FAM47C_D0057_001	chrX	37026783	37026870	AGCGGCCCTGTTTTCCAA	ATGCTTGGTCATCAGCTGGG
93	FAM71A_D0057_001	chr1	212799736	212799824	ACAAATCTGGGAGGAGCTTATGG	GGCTCTGACGTTCCTCAGGA
94	FAM90A1_D0057_001	chr12	8375259	8375350	GGAGACAGTGAAGCTAAGACGG	ACCAGTAAGAGGCCGCGT
95	FANCM_D0057_001	chr14	45609834	45609926	GGTTGTAAGAGAACTAGTCAAATATACAAATCA	AACATTTTACTTACCTTTATATCACTACCTGG
96	FBXO10_D0057_001	chr9	37522866	37522963	ACAACCACACCATCTGAATAGCC	CGTGAGAATCAGTGGGGAGG
97	FGFRL1_D0057_001	chr4	1017674	1017757	TGCGGCTCAAGTGCGT	CCTCTGGGCGCGTCAA
98	FHL3_D0057_001	chr1	38464671	38464758	GGAGCACTGCGAGGAAAAC	CTCACTAGCCGATGAACCCT
99	FOXF1_D0057_001	chr16	86546558	86546651	CCAGCATGTGTGACCGAAAG	TGGTGGTAGTAGGAGCCCC
100	FRY_D0057_001	chr13	32747520	32747614	CCAGTCACAGAATTCAGTCGGA	CACCTGGAAACTGCAGAGTAAA
101	FTSJ3_D0057_001	chr17	61898174	61898258	CTTGATGAGTTTATGGCCCCTTTAC	TGCTGTTATTGCCTCTTCCAAAAA
102	FUT10_D0057_001	chr8	33230061	33230150	GCTCTAGTCTGTTTCATTCTGATCATTTT	ATAGGAATCAAAACTTTTCATCTCAAGAG
103	FUT9_D0057_001	chr6	96651322	96651402	TTCACTGTACAACAAATCCCATGC	GCTTGCTGAGGTAAATTTGTCAGATC
104	GABRG3_D0057_001	chr15	27222106	27222232	ATTGCTGCCACTTATATGTCGC	TCGGTGTCTTGGGATTTTGGA
105	GAS6_D0057_001	chr13	114566481	114566578	TCTCGGGAGCGGTTGGA	GCGGGAGGTGTTCGAGA
106	GDPD3_D0057_001	chr16	30119497	30119585	GGTCTGTGTGCGGTGGAAG	GCTGATCATGAGGAAGAGTCTGAT
107	GH2_D0057_001	chr17	61957995	61958081	ACGAGGGGAAATGAAGAATACGG	GGACTGGGGAGAGAAACACTG
108	GLYR1_D0057_001	chr16	4864529	4864614	GGTCCTTACGTCCTTGGCC	GAAGAACCCCCGCTGAAGT
109	GOLGB1_D0057_001	chr3	121414207	121414287	TGTTTCCATACACTCTTTAGCTGTA	CTAGAGCTGGAAGAAGAGAATGACC
110	GPR124_D0057_001	chr8	37697016	37697099	GCTCCATCCGTGTGTCCC	CCGCAAAGACAGCAGAGGT
111	GPR155_D0057_001	chr2	175301024	175301104	TTGTACCAGCCTGTCTCCGTATA	GACCTGGTGAGCTGGCTAATT
112	GPR37_D0057_001	chr7	124404293	124404403	TCTCACACGCCGGTTCG	TGGACAATTGCACTCCCGG
113	GRAMD4_D0057_001	chr22	47070580	47070661	CTCATCAACAGGGACCGGAAG	ACGGCTGCACTCACTTCTC
114	GRB10_D0057_001	chr7	50742129	50742261	CTACCTGACAGCGAGGATGTG	CCTCCTGCAGAATGGCCAG
115	GTF2I_D0057_001	chr7	74114547	74114656	TGATGTTCATCCGCTTTTCATCTG	CTGCACTACCACAGCCGAC
116	GTPBP4_D0057_001	chr10	1063033	1063113	ACTATGATGAAGAATGCTCAGAAGAAGA	CTTCATATCAAACACGTGTCTATCCG
117	GUCA1B_D0057_001	chr6	42152617	42152708	AGCATCTTCATCACCCACTTGTC	ATGACCACCTCTCCTCCCC
118	GZMH_D0057_001	chr14	25077533	25077622	CTTCCGACTCTTCTCTTGCAGA	TCAGAGGAGATCATCGGGGG
119	HARS_D0057_001	chr5	140057233	140057313	TTGTTACCTTGTCCAGCTTGTCTAC	GGATGTTTGCTATCTGTGGTGTTT
120	HAVCR1_D0057_001	chr5	156479402	156479517	TTGGAGGAACAAAGGTAGAGACAG	GACTGTTCTGACGACAATGACTG
121	HDC_D0057_001	chr15	50534666	50534759	CACTCACTGGCACACTGTTG	CACAAGCTGTCCTCCTTCCT
122	HECTD4_D0057_001	chr12	112620932	112621012	TTACTACAGACACGGTTAGAATCTCTTC	TGATTGGTTTGTCAAGTTTGGATGG
123	HEPH_D0057_001	chrX	65414993	65415103	CGTGCCTCCCAGCCATT	GCCCACATTTACTAGAAACCCTGT
124	HERC2_D0057_001	chr15	28460847	28460958	TGAGGGCGCCGCATAC	CCTCCTGCAGCTTCTCCAAA
125	HIST1H2AE_D0057_001	chr6	26217417	26217537	GCGACAATAAGAAGACCCGC	ATGTTGGGCAGGACACCG
126	HPS5_D0057_001	chr11	18316533	18316627	TAGAATGTATAGAGATTTATGTGTAAGGGCTTA	ATGAGCAATCATGTGAAGAGGATGT
127	IARS_D0057_001	chr9	95021121	95021228	CCCTACAGCCCATACCTTCTG	GAAGAGGGTGTGCGGGAC
128	IFT172_D0057_001	chr2	27667928	27668019	TCCCTGGCCGCTTAAATTCAA	CTCAATCTCTCTCAAACCCCAGT
129	IGF1R_D0057_001	chr15	99473441	99473525	CGTGAATTTAATCTTTTTGACAGAAATAACAGC	CGCTGAAGTACTCCGGGTTC
130	IL12RB1_D0057_001	chr19	18177398	18177486	CTTTAGGACGCCGGGACAG	ACCACGTCTCGGTGAAGAAT
131	IL32_D0057_001	chr16	3119252	3119348	CTGTCAGAGCTCTTCATGTCC	AGGATTGGGGTTCAGAGCAC
132	IMMT_D0057_001	chr2	86374911	86374997	GCTGGGTTCTCATTTCATTTTCCAT	GGAGAATTGAAAACTAATAACTACTATGTTTGG
133	IRF2BP2_D0057_001	chr1	234743397	234743479	GCTTCAGGCGGTGTGGT	CCCATGACTCCTACATCCTCTTTTG
134	IRF8_D0057_001	chr16	85954819	85954903	GATGTTTCCAGATATTTGTGCCTCA	GCCCAAGCGACGCACTTA
135	ITGB4_D0057_001	chr17	73723207	73723302	TGCAGGTGGGAAAGTGCTT	TTCACTGGGGCCTTCTTGC
136	IYD_D0057_001	chr6	150719260	150719346	CGCCCCGCACATGAAAAG	AGGTTTGCGCTTGAGGTCA
137	KANK1_D0057_001	chr9	711212	711292	AGCATAACCTTCATGTCACCAAGA	GTGTCATCTGCATGGTGGC
138	KAT5_D0057_001	chr11	65482289	65482372	CAGACCAAGTGTGACCTACGA	ACGTCCATCAATCTCAAAGAAGGA
139	KCNK5_D0057_001	chr6	39159052	39159132	GGGACCTTGATACGTGGCC	TAGTCTACTCCAAGAACCGGGT
140	KCNMA1_D0057_001	chr10	78943132	78943218	CCATGACTCAGGAACCAGGAA	CCCGTGTTTGTGTCTGTGTAC
141	KDM3A_D0057_001	chr2	86709112	86709192	CCTTTAAGCAAATCCAGCACAGT	GAAACCAGAATTGTTGTTGCTTACG
142	KIAA1210_D0057_001	chrX	118250437	118250517	TCTCCACCGCATCTGAGCT	AGCAACATTAACATCTCTTCTCTGC
143	KIF21B_D0057_001	chr1	200944693	200944788	GATGTCTCCCTGGATGGCG	CTGGGCGAGTGTGTGACG
144	KIF24_D0057_001	chr9	34263099	34263179	CTGAGTTAGTTTGCTTTGCCTGAA	ACTTTGCAGCTGAAGGAATGTATC
145	KIRREL2_D0057_001	chr19	36348252	36348364	TCGCCCCATTTCCTGCAA	CCACTCTTAGTCCACTGAACTAGC
146	KLHL34_D0057_001	chrX	21674642	21674726	GCGCCGCACCAGAAGT	AAGTGCACCGTTACGACCC
147	KRTAP5-5_D0057_001	chr11	1651565	1651688	CTCCTCAGGCTGTGGGTCATC	TGAGAAGCAGCTACAGGGC
148	LEPREL1_D0057_001	chr3	189690647	189690738	CAGACTGCAATCTCACCAGACA	GTAGAATCTTATTTTATGCTGAACTCAACTC
149	LMTK3_D0057_001	chr19	49004536	49004631	TCACCAGATGTTGCTCTCGC	TGGATCCCACTGCGCT
150	LPAR5_D0057_001	chr12	6730227	6730355	TTACACATGTACACGCTCACCA	TACCCACCGCCTGCACTT
151	LRCH3_D0057_001	chr3	197593014	197593104	TGCTATCCAGAGAAATCAGCCTC	TCACCACCACCTACCTTTGTTG
152	LRP5_D0057_001	chr11	68192689	68192770	TGGACAACACACTGGGCAAG	GGGCGCGTACCTGACA
153	LRRC16B_D0057_001	chr14	24529790	24529875	GATGTGGAAGCAGGGGTCC	CACCTCCTCCTGCACTCG
154	LRRTM4_D0057_001	chr2	77745404	77745484	CCCGCAGTAGAAATGCTTTTAGG	GGCCCTGCACATATACCATCTC
155	LTBP2_D0057_001	chr14	74972811	74972896	CACAGAGGCACAGGAAGGAG	AGATGTGAACGAGTGTGAGCTT
156	LZTR1_D0057_001	chr22	21351595	21351675	CATCTCAGACAAGCAGTGCG	CACGGCGATTCTTCACAATGG
157	MAGEE2_D0057_001	chrX	75003288	75003380	GCTGAAGTGATACATATTCCCTAGACT	GTGGAAGATGAGGAGGCCAG
158	MAN2B1_D0057_001	chr19	12776181	12776267	CTCGCACGACTTCCTGTGT	CCACCCGTCGCTTCATTTAC
159	MANSC4_D0057_001	chr12	27919558	27919650	GCCAGCATTCTTTTAAAGTCTTGAAATAT	GAGCTGCATATTAGAGCCTGGA
160	MAP1A_D0057_001	chr15	43817909	43817995	GAGACTTAGAGCAAAAAGACACAGC	CCTTGTCTTTTTCTTCTAAGTCTTTGTCTT
161	MAP2K3_D0057_001	chr17	21203882	21203962	TGGTGACCATCTCAGAACTGG	CCATGATGGTGCCGCTCT
162	MARCO_D0057_001	chr2	119739004	119739103	CATGAAAGGAGATGCAGGGGT	GTGACCACGTGCCCTCTTA
163	MED12L_D0057_001	chr3	151097885	151097974	ATTACTTCCTTTGTAGTATGTCTCTTTTGA	CCCTTTGTTCATCTTGTCCCTTAAG
164	MED1_D0057_001	chr17	37564647	37564729	CTTGAGGAAAAGGAGGAGGAAGATG	TTAGGATCCTCAGGCTCGTTG
165	MEGF8_D0057_001	chr19	42867252	42867337	CAGCCACTCTCTGCTGAATGT	TGGGTAGGAGGTGACAAGGG
166	MEP1A_D0057_001	chr6	46802300	46802383	CCTACAACTTTGCAGCGATAAATGA	AACAATTACAGTCCGTATGATAGGTTC
167	MICAL3_D0057_001	chr22	18301577	18301657	GCTGGAAGCGTATGGGGG	CACTCCCCATCTGCTCCCA
168	MIF_D0057_001	chr22	24236650	24236787	CCTTCTGCCATCATGCCGA	TGTCCCCTCCCGGCAAA
169	MORC2_D0057_001	chr22	31335630	31335711	TCTTCTTGACATCGGCTTCTCTG	TGATGTCAATGTGTGCAGGTGAT
170	MPHOSPH8_D0057_001	chr13	20235849	20235930	AATGACACTGGTGATGCTTGC	GTTCACTTTCGCGCCTTTTGT
171	MRPL1_D0057_001	chr4	78808388	78808480	CAAAATAGCGGAAGAAAATGGAGCT	CTCTATACTTAATGAACATGAAAACAACACTG
172	MRPL50_D0057_001	chr9	104160791	104160871	AGACCAAAATTCTCTACATGGTGTCC	GCGGCGCGATCTGTGT
173	MTNR1B_D0057_001	chr11	92715396	92715508	CTTCCAAGGGCAGCCACG	GTCATGCTGCTGGTGTGC
174	MYH9_D0057_001	chr22	36690152	36690235	CCTTGTCGGCCAGCTCTG	GCAAGAAAGTGGAGGCGC
175	MYO15A_D0057_001	chr17	18024693	18024800	GCTCCCTGAATCTGCCCTC	TGGGCGGTCGGTGGAA
176	MYO18B_D0057_001	chr22	26291120	26291210	CAGCAGACGAGTGGCAGAT	TCCAGCCTCTCCTCGCAT
177	MYO7A_D0057_001	chr11	76891403	76891490	ATGCCCCCTTCCCTCAGTAT	GCGCTCATCTCCTTCCGAA
178	MYOZ1_D0057_001	chr10	75394325	75394438	CCAGACCCAGAGCCCAGA	TCAGGGATTCTCATACAGCAAGAG
179	NAPB_D0057_001	chr20	23358022	23358113	GTCTCCATCTCCTTCTCCATCCC	TTGACTCAATATCTCGCTTGGATCA
180	NASP_D0057_001	chr1	46073808	46073905	GGACTAGAGGAGAAGGTCAGGG	GTATCAACCCCATCTCCAGCT
181	NEIL1_D0057_001	chr15	75644870	75644980	AGCTCAGAGAGAAGGTCAGCT	TTGGTCCTTATCTTCTGGCTCAG
182	NEUROD1_D0057_001	chr2	182542735	182542820	AAGAGAAGTTGCCATTGATGCTG	CTTTGAAAGCCCTCTGACTGATTG
183	NFKBIB_D0057_001	chr19	39398119	39398201	AGGCGCGAACCCTGCT	GGGCGAGGATGGGGTT
184	NLRC5_D0057_001	chr16	57059964	57060047	CACGGGTGGAAGAATATGTGAAT	GTCCATTTGTCTGTAACTCCACCAG
185	NLRP3_D0057_001	chr1	247587222	247587302	TGAGAGTGTGAGCCTCAACAAA	TCCTGCTCCCTCTCCTGC
186	NLRP4_D0057_001	chr19	56369393	56369473	CCCGCTGCTCCTATAACAGAGAT	GCCCTGCAGCTCTTCGA
187	NMBR_D0057_001	chr6	142396809	142396890	GCTGTGCCCATTTAGTAAAACAGAAT	CTCTTCAGCGGTGCGTATGA
188	NPAP1_D0057_001	chr15	24921268	24921381	TGCCGGCTGTGGGTTG	ACATGCGGCTGGGAGGA
189	NPAS4_D0057_001	chr11	66192637	66192725	CATATGAAACCGCCTTTGAGACAG	TTGAACTTGGCTCTGGAGTTGAT
190	NPC1L1_D0057_001	chr7	44578985	44579066	AAGGAGGGTGTGGGTGGA	CAGGGACAAAAGCAAGATGGTG
191	NPY_D0057_001	chr7	24324826	24324909	CCAAGCCCGTCCGTTGA	GACAGGGCGAGGGTCAGT
192	NRXN1_D0057_001	chr2	51255042	51255137	GGAACTGGCGGCGGAT	GCTTCTCCATCTTCTGCGCT
193	NUAK1_D0057_001	chr12	106464591	106464675	TTTGCCGAATGAGGTTTTTGTGAT	TGGGCCCTGGGTGTGTT
194	NUBPL_D0057_001	chr14	32315712	32315801	GTGTCCAAAATGTAAACACAAAACTCATAT	TTACCTAGAACTTCAAGACCAAGGG
195	NYX_D0057_001	chrX	41334095	41334199	CTCTTGTCTCCTGCCCAGC	AAACACACTCAAGCCCAGTTAAG
196	OBSCN_D0057_001	chr1	228540643	228540739	TCCTTGCAGCTGGTGAACC	CCCTGTGACACTGCTCCTG
197	OLFML2B_D0057_001	chr1	161970061	161970155	GTCTGCAGAAGTTCGATGGAGT	TTCCCTTGTGTCCCCTCTGA
198	OR1E1_D0057_001	chr17	3301438	3301518	GTCCTGGTTCTGCATGTTCTGTAA	CTCAGCAACTTGTCCTTCTCTGA
199	OR2AK2_D0057_001	chr1	248129466	248129548	ACTCCTTGCGTTCCCCTTC	GTAGATAAATGGGTTCAGTAGAGGTGT
200	OR2C1_D0057_001	chr16	3406029	3406142	CCATCCTCTTCTCCTATTTGCTGA	AGGAGAGGTTGCTGAGGAAGA
201	OR2T8_D0057_001	chr1	248084334	248084470	CTATACCTCTTATTTCATTCTCCTAGGACT	GGTCCCAGTGAATCAGGAGAATC
202	OR4K2_D0057_001	chr14	20345211	20345293	TAAGCAGCTTTCTCACAGACAAGAT	CAAAGTATAGATTATTGGGTTCAGAGTGG
203	OR5B12_D0057_001	chr11	58207109	58207189	AACTACATTGGATCTACAGAAGGAGAG	TCCTACATCTGTGGTTTCCTGAA
204	OSBPL6_D0057_001	chr2	179188870	179188982	TCTAACCCTGGGCTATGTTTTCA	CTGGCTCCGGTTCTAGCA
205	P2RX2_D0057_001	chr12	133196416	133196507	CGCCTCCACCCTAGAGCATA	ACCGTTTCCCAGCATGTCC
206	PACS1_D0057_001	chr11	66008938	66009023	GTGGACTACTGGCTGGGC	ACACTCTTGAGGGTGTTCTTCG
207	PAMR1_D0057_001	chr11	35463140	35463233	CAATTTTAGCATGGCGTCCGTT	GAAAGAAACTGCTCAGACCCTG
208	PANK3_D0057_001	chr5	167988394	167988506	TTACCTCATTAACAGCACACATTCG	TTATAAGGAGAAGCGAGAATCTGTTAGT
209	PARP9_D0057_001	chr3	122259446	122259526	CCTTCCTGGGCTGATAATTTCTGT	GGGAGAAAGGAACATGACATTTTGT
210	PCDHA12_D0057_001	chr5	140256792	140256893	GAGTTGGTACCGCGGTCG	TTGCAACTCGTAGGACAGCC
211	PCDHA3_D0057_001	chr5	140181306	140181436	CTGAATATTTTACCTTGGACGTTAAAAGAAATG	CCCACCATCAATTGCTGTTATTAGTAAATA
212	PCDHGA6_D0057_001	chr5	140755318	140755444	TGACAATGCGCCCGAGATC	CGAGTCTCTGTCCACCGC
213	PCDHGB2_D0057_001	chr5	140740210	140740301	TACCACCTTAATGACAACGAGTACTTT	AGAGAGTGTTTTAGAATCAACTCAGGA
214	PCDHGC5_D0057_001	chr5	140870930	140871048	CCTTCACCTTTCTGTCAGCGA	GGGGCTGGACTGCTTATAGAA
215	PCGF2_D0057_001	chr17	36895826	36895908	GTGCCAAGCCCACCTGAT	TGGAGACCAACAAATACTGCCC
216	PDE11A_D0057_001	chr2	178682540	178682622	GGGACTATTGATGACTCCACTTGG	GGAAACCTTTTGATGATGCAGATC
217	PDE1A_D0057_001	chr2	183095778	183095858	TTCATAAATCATAAACTTCAGACTATGCTCTC	GATGTTGATAAATGGTCTTTCGATGTATTTG
218	PDE4DIP_D0057_001	chr1	145015843	145015929	CCACTCACATGACTTACCTTCTCAA	GACATATTCCTTGAGAGCATTTGAGAAA
219	PDGFRA_D0057_001	chr4	55144622	55144702	AGAAGCCAAAGAAAGAGCTGGATAT	ACATCTCTCTTTGCACCCACC
220	PDZD2_D0057_001	chr5	32088518	32088612	CATACACTTCAGGCCCAGACTC	CTGTGAAGTGCTTATGTCCGC
221	PDZD4_D0057_001	chrX	153072198	153072296	TCTCCGACATAAATGCCCAGG	GGAGGTGGAGCTGTATAAAAGCA
222	PENK_D0057_001	chr8	57358322	57358432	TGCGGAAACTCTGTCTCACAA	CCAGGATTGCGCGACGT
223	PEX7_D0057_001	chr6	137187771	137187851	AGACTCTGAGAATATGGGATGTGAAG	CACAACTCAAGATTTCTGCCTGATG
224	PHLDB2_D0057_001	chr3	111671510	111671617	TCTCCCCACATTTCAGCAGTG	AATATAATGACAAGAAGACTCATGGAATGG
225	PHLDB3_D0057_001	chr19	44006379	44006467	CGAAGAGGTGGATGCGGG	TCTCCACTTAACCACGCCC
226	PIAS3_D0057_001	chr1	145580190	145580272	TTACCTTCCCCCAACCAAGAATG	CTGAGAGTCGAGCCAGGG
227	PID1_D0057_001	chr2	229890347	229890433	TTCAGCCATCATCGGATTCCA	TCCACAGTATGAAGAGCGACG
228	PIEZO2_D0057_001	chr18	10672645	10672729	AAGTAGACTCTTGTAACTGTGAATTGTTC	ACAAAGTCAGTCCCCCAAGTC
229	PIK3CA_D0057_001	chr3	178936019	178936146	AATGAATTAAGGGAAAATGACAAAGAACAG	GAGAATCTCCATTTTAGCACTTACCTG
230	PIK3CD_D0057_001	chr1	9778861	9778941	TCGACATCAACATCTGCGACC	CCTTCTTGGCTTTCTCGATCAC
231	PKHD1_D0057_001	chr6	51917908	51918018	CACATAGAACAGGCCCGTCTC	ACTTGTGTGCGTTGCTTCG
232	PLCD1_D0057_001	chr3	38049951	38050031	TGATGTTGAGCCGCTTCCG	TCCTGCGAGACCCCAACG
233	PLCD4_D0057_001	chr2	219486225	219486313	AAAATCAGGATGGTAAGATGAGTTTCC	ACTGAAGGCATATTCTTGGTCCA
234	PLCXD2_D0057_001	chr3	111432887	111432983	TTCCATGTCTCCCAAGCGATC	ATTCTTACCTATGAACCAGCGTGT
235	PLXDC1_D0057_001	chr17	37265165	37265255	GCTATGGTGATCTGCCGCA	CCGTGCTGACTTTCTCCCAT
236	PNCK_D0057_001	chrX	152938120	152938260	TCCTGGGCCAGCACCA	GCCTCCCCATCTCCTTCAC
237	PNCK_D0057_002	chrX	152938075	152938155	TTCTTGGGGATGCACTTGAGG	CAGGGGTGCCTTCTCCGA
238	POLR3E_D0057_001	chr16	22337127	22337229	AAACCAAGGCCCAGCAGAA	TCCTTGATCCGCACACCG
239	POTEC_D0057_001	chr18	14542745	14542834	TGGTACCTCGGCTCCATGAA	CTGCTTCCCCTGCTGC
240	PPM1D_D0057_001	chr17	58725252	58725339	GGTGATTTGTGGAGCTATGATTTCTT	TCTGAGGGTCAAGAGTGTGGA
241	PPP1R9A_D0057_001	chr7	94897939	94898023	AACAGACGCCAGAGACCCT	TCACCTTTCTCTCTAGACTGTCCTC
242	PPP2R5A_D0057_001	chr1	212519173	212519276	CCAGAGAACGTGACTTCCTGAA	CCTGAGGAAAATGTTGTTAATTTGTTTTCTG
243	PPP3CB_D0057_001	chr10	75239082	75239162	TGGAGCTTCTACTTCTATCATGGTTTT	GAAGAAATTGCGCTTAGAATTATCAATGAG
244	PPP4R4_D0057_001	chr14	94741814	94741894	CAAGAGCAGTGGAAGTAAAGATAC	ATAATACACTCAGTCTGACATCACTTGA
245	PRMT3_D0057_001	chr11	20417308	20417423	TTATAAGATGGCCTGATAATAATGTCCAT	CAACAGATGTATTTTCACTGAGTCCA
246	PSG4_D0057_001	chr19	43699198	43699302	GTATTTCACATTGATAAGGTCCTGTTTCA	AGAGCCTCCCTGTCAGTCC
247	PTCHD1_D0057_001	chrX	23353177	23353257	TGGCCAAGATCGAGCGC	TCTGCAGGTCCGAGTAGAGAC
248	PTPRA_D0057_001	chr20	2944905	2944987	CCCTATTTTCCAGATAAGCATGGATTC	CATTGTTGGCACTGACACATATCA
249	PTPRB_D0057_001	chr12	70988247	70988331	CTGTCCTGACTAGTTTCCACCTG	CTGACCCCTGGCTACCTCTA
250	PTPRD_D0057_001	chr9	8404559	8404647	CCGGGAATGATCATATGCGATTAC	GCCAGCAGTTCACTTGGGAA
251	PXDNL_D0057_001	chr8	52321668	52321749	TCGTTGGTGCAGACGGAG	ACGACTTGGACCACACAGTG
252	PXMP2_D0057_001	chr12	133281181	133281279	CTGTTGGACTGTTCTTTTCGGC	CGGTCGTCACTTCCCCAA
253	R3HDM1_D0057_001	chr2	136418867	136418952	CACTATCACTCCAGCCAACCTC	GCAGGTTGTGGCAGTGGTT
254	RAB11FIP1_D0057_001	chr8	37729114	37729195	GGGCCTGGCAGCTGTTTAT	CTTCAGAGCAGACCACAGAGTT
255	RAB13_D0057_001	chr1	153954845	153954925	TAGTCCAGCAAAACCAACTTACTGA	TTTAGGCTTTTAGTTCCCTGGCC
256	RAPGEF2_D0057_001	chr4	160274942	160275027	CACAAAGTATAACAGGCAAAATCAAAGTA	AGTAACCTGTGGAAGACGCC
257	RBMXL3_D0057_001	chrX	114426427	114426545	GGAACGACCCCTGCAGAG	GTTGCTGGAACTGTCACGG
258	RBPMS2_D0057_001	chr15	65040590	65040681	TCGCCCTCCCCAACCTTA	CATCTCCCATGCTGCGTTCA
259	RCSD1_D0057_001	chr1	167666884	167666968	GGGAGCTGCAGTGAAGGAG	TTCCTTGCCTTTTTCCTGCTTG
260	REG3A_D0057_001	chr2	79385746	79385826	GTCACCTCCAACACCACATCTA	CCCACTGCTATGCCTTGTTTTTG
261	REG3A_D0057_002	chr2	79385775	79385856	ACATCTGCATCTGTCCAGGATTT	GCTGTCCCAAAGGCTCCA
262	RHPN2_D0057_001	chr19	33482798	33482899	GTCCCCTTCTTCTGCAGTGA	ACCTAACGATGCTCTCTTCCAAA
263	RIMBP2_D0057_001	chr12	130926511	130926592	CCTGAGATTGAAGAACTGGTACTTGT	CAGCCACGTCATCTTCCTCAA
264	RPP30_D0057_001	chr10	92656027	92656107	TCCTTGGGTGACTCTGGGTT	CCTTGGCGTCACTTTCAGAGA
265	RRAGB_D0057_001	chrX	55784686	55784766	AGCTACTCTGATCAACATCCGC	AGAAGACACTGCTTTGGTCCATC
266	SBF2_D0057_001	chr11	9871663	9871743	GACCTCCAGTAGCTTCTTCTCTTC	TGCTGCCAGGAGAAGAAATTGT
267	SCARF1_D0057_001	chr17	1538176	1538284	GCTCTCCTTGAACTCTCGGT	CCAACTCAGCCCCAAAAGC
268	SCARF1_D0057_002	chr17	1538730	1538819	GCTTCGGCGACTCTGTGG	ATCCCGCGCACCTCCA
269	SDK2_D0057_001	chr17	71364591	71364684	CCCCAGCGGCGTTGAA	ACGCTTTTCCTGGCTGAGAA
270	SEC24D_D0057_001	chr4	119649637	119649776	AAATATAGGGTGTGCATGTTAAGTCTTT	CTCTCAACAACTCAGAATGATAATGGG
271	SEC63_D0057_001	chr6	108214671	108214756	taataataaACTTACATTCCCAACGACTCC	AACCTACACCTGTGCTATTACCAC
272	SETDB1_D0057_001	chr1	150915104	150915184	CTGGGCAAGAAGAGAACTAAGACT	TCCTCCAAGTTTGCACATACCAA
273	SGSM2_D0057_001	chr17	2275700	2275790	GCGTTATCCCACCTGACCG	GTTGGCACCTTTTTGTCCTTCTG
274	SGSM3_D0057_001	chr22	40800271	40800351	AGTCTGCTGGCGAACTCC	GTTATGGGTGAACTCCAGGTGG
275	SHKBP1_D0057_001	chr19	41086701	41086781	GACTGGCCCATCGAACGA	TGCTGCCACCATCTTGTCA
276	SLC12A9_D0057_001	chr7	100464088	100464176	CCTTCCTGTACTTGCCTCGG	GCCCAGGTCTCGGGTTAGA
277	SLC22A8_D0057_001	chr11	62763558	62763648	GAGTATCTTCAGGGCCTTCGAG	CTGTGACTGGTCTCTGGCC
278	SLC26A1_D0057_001	chr4	982761	982875	TGTCTCTCACAGGCGGG	CCGCTGCTGTTCCTAGACG
279	SLC2A3_D0057_001	chr12	8075420	8075557	AGCGGAGGGGAAGAGCAA	GAAATTGGACCAGGCCCCATT
280	SLC39A2_D0057_001	chr14	21469485	21469576	TCTCCATACTATTATTAGCTCTCATGTCC	TAAGCCCCGCCCTCCTTC
281	SLC40A1_D0057_001	chr2	190428667	190428753	ATGCTCCCATCAAAATACTGAGGA	CTGTCCTGGGCTTTGACTGC
282	SLC5A5_D0057_001	chr19	17983378	17983466	GGCCTCAAGTTCCTCTGGATG	CCCAGGCGGTAGAAGACG
283	SLC6A7_D0057_001	chr5	149580737	149580846	GCATCCAGTTCTATCTCACCCC	CTTTCCACTCTCCAGCTCAGG
284	SLC9A9_D0057_001	chr3	142987660	142987754	ACCAAGTCTGTCCCACAAGG	CGATTTCCAGGCTGCTTACC
285	SLFN11_D0057_001	chr17	33690288	33690420	GAGTTAGGGAGCTCTTGGTATACAC	CTGAGACCTCTGTGCGTTCC
286	SMAD1_D0057_001	chr4	146435986	146436068	GGCTGCAAGTCTCCCACC	ATGGTGGCTCTGAAGATCGG
287	SMG1_D0057_001	chr16	18826516	18826597	ATAAGTAGCAGATGACGTTGGACT	TAATAATTTAGTGAGTTTTGCATCACCCTTAG
288	SOAT1_D0057_001	chr1	179306904	179307017	TCTGTGGGATTAGATTTCTTATAATACTTGAAG	CCTTGCAATAAAAATCTTTCCTTGTTCTG
289	SOGA2_D0057_001	chr18	8813058	8813142	GTGCACCAGAAGCTCCTG	GGTTCCAGTTCTTCTCGCTGT
290	SPOCD1_D0057_001	chr1	32279893	32280028	GCACGACACACACAGCTTCT	CCTGTCGGGTTCCCAGT
291	SPOCK3_D0057_001	chr4	167663131	167663213	AATGATCTATTACTCACCTAGGAGCTTC	CAGACCCACCTTGCCAGA
292	SPRR2B_D0057_001	chr1	153043072	153043212	ATGCTCCTGATGAATCCTGAAGC	CCTGCCCACCACCAAAGT
293	SPTA1_D0057_001	chr1	158613976	158614104	aatgtgtaggatttctgttattATTACTACGG	TAGACAGTCTGGAGGCTTTGATG
294	ST6GALNAC6_D0057_001	chr9	130656750	130656852	GCTGGGCAGTAGGGAGGAG	GACCTGTCAACCTCAAGAAGTG
295	STK36_D0057_001	chr2	219544644	219544748	AGCAAGAGGACAAGACCAGC	CTGAGGCTAAGATCCCGGC
296	STMN3_D0057_001	chr20	62273565	62273658	TGTTATTCTCCTCCAGCGCC	GCACAGACGCAGGAGG
297	STOX1_D0057_001	chr10	70644772	70644853	CTTCAAAAGAGGGGGTTAAGAAAAGG	TTGTGTCTATCCCTTCGAGAATGG
298	STS_D0057_001	chrX	7223028	7223152	CATCTCCATTTGCTTTATGAATATGCATT	CCGATGTGAAGTAGATGAGGGTATC
299	TAF1B_D0057_001	chr2	9989534	9989618	TCCTAATACCCAAATAAAAGCCCTCA	TGTTAAGTACATATGAAGAAAGAACTTACCAG
300	TARBP1_D0057_001	chr1	234564832	234564918	GAAGCTCACACACATGAAAAGAAAAG	CAAAATCAAGGGCCAGGCAT
301	TBP_D0057_001	chr6	170871231	170871311	CTCCACTGTATCCCTCCCCC	GTACAATCCCAGAACTCTCCGA
302	TCEAL4_D0057_001	chrX	102842192	102842282	GAATTCAGGGGTGGCTGCA	CACATGGCCTGGTAAATGCCT
303	THAP4_D0057_001	chr2	242542322	242542433	TGCTTCGAATGCAGGCAG	CTCAAGCCCGACACCAACA
304	TIFA_D0057_001	chr4	113199404	113199488	GACAGATGTTGGAATTTCGGCC	GGAATATTTCAGTCAATAAGTTTTAACAGAGAG
305	TIMELESS_D0057_001	chr12	56824635	56824731	TGTTCCCACTCCAGATGTAAGAATAC	CTATATTGTCCAGGGGTTGAAATCCA
306	TMC8_D0057_001	chr17	76133812	76133894	CGTGGGGGAGGAGCTGTA	TCCGAGGCAGGGTGAC
307	TMPRSS9_D0057_001	chr19	2421825	2421909	AACCAGTGCTCTTTCCTTCCTTT	CTGCCAGATAAAACACGCCAG
308	TNFAIP8L1_D0057_001	chr19	4652043	4652129	GGAGGCCCAGAAGATGCTC	TCCTCACCGCCCAGCT
309	TNNI2_D0057_001	chr11	1861781	1861877	CACGGAGCTGGAGAAGGAG	AGACATGGAGCCCGGGATAT
310	TNRC18_D0057_001	chr7	5402300	5402391	ATCCAGCTGTACTTCTTGTTGGG	CTGAGGGAGGTGCTGGATG
311	TP63_D0057_001	chr3	189607239	189607347	CCACCTCCGTATCCCACAGA	CTATAACAGTATCCGCCCTCCA
312	TP73_D0057_001	chr1	3647502	3647582	CTCAACAACCATGGCCACG	GGACCCCGAGACCATGGA
313	TRAF1_D0057_001	chr9	123685976	123686061	AACGTACCTTCTCCTGAGTTCG	GGATCAGATCTGCCCCAAATG
314	TRIO_D0057_001	chr5	14297178	14297267	CAGAACGTGTATGTAAATATAAACCGCA	CTGCCTGATCTGCTGCGA
315	TRUB1_D0057_001	chr10	116731878	116731960	TCTCTCATCTCACAAGCTATTCTGC	TTCTACGACTTCACCTCTCTTCATC
316	TTC13_D0057_001	chr1	231060618	231060701	CTCTCCACTGCATCAACCGT	TGGAGGTCATGCAAGCCG
317	TTK_D0057_001	chr6	80720607	80720687	TGCCCTGCGGAATTTAAACCT	CCTTAATAGTTACCTGATAAATTCTTCTTTTCC
318	TTN_D0057_001	chr2	179502057	179502171	GGAAGGTTACAATGCAAGTACTAGAAAAA	ATGCTGAGTTTTATTTTTATTTCAGAAGCC
319	UBE2O_D0057_001	chr17	74398129	74398227	GGATGGAGCACACTACCGAG	CCTCTGTTCTCTGTTTTAGGTGCT
320	UFSP2_D0057_001	chr4	186326918	186327021	GTCTGAAACAGCTTACCGATCATAAC	TTTCTTTCTAGCCAAGGTTCAGAAATT
321	UNC13D_D0057_001	chr17	73832683	73832801	TCCGAGACAGAGAGGGGG	CTAAAGCATCTCCTGGCTCTTCA
322	UNC5B_D0057_001	chr10	73039663	73039787	GGACGCCTACATTGTGAAGAA	GGCCTTCCTGTGTGACGT
323	UNC80_D0057_001	chr2	210681714	210681797	GGAGTGCCCTTCCTGCTTC	CAGCCCAGAGAAACTTCCAAAG
324	USH2A_D0057_001	chr1	215847687	215847824	AAGAGGACTCAAAATACCCCCTTG	TATGAACTTAGGAGGGATGGAACCA
325	USP11_D0057_001	chrX	47102887	47102969	ACTACAACAACTCCTACTACGGC	CTCCCAGGTGAAGCGGTC
326	USP16_D0057_001	chr21	30411797	30411888	TCTAGAGCAGTGCGGTTTAAAGG	TGGTGTTCTTCTGCTCTCATCC
327	USP20_D0057_001	chr9	132631152	132631250	GATGCTCACCTACGCAGCT	CACGGGGCTTGCACGA
328	USP49_D0057_001	chr6	41773396	41773497	ATTCACCACCTTTAAGACCTGTTTG	CACAAGGTGCAGCAGGAA
329	USP54_D0057_001	chr10	75294340	75294424	CTCTGTATAAGTCCCTACCTGTGTC	GATTCTCAGGGGACAGTCATCTATAA
330	VPS33A_D0057_001	chr12	122720348	122720448	ATCCATCCAGAGGCGTAATGTTT	TGACCTTACACAACCTGGAGAAG
331	VWC2L_D0057_001	chr2	215440440	215440526	GAAGTGAAAGTGGACGAATGTAACAT	TTGGCATTCACGTTTCGAACA
332	WRN_D0057_001	chr8	31030514	31030604	TCATCTGCAGAGAGAAAGAGACG	CTCCCCTTTTCGTTTTGTCCATTAAT
333	ZBTB33_D0057_001	chrX	119387411	119387496	GAATATTCTTTCAGCTTCTAGTACCTAC	CTGCTCTTATAAAGCTCAGTTCAACAA
334	ZBTB38_D0057_001	chr3	141163373	141163453	TCGGTCATTGTACACAGCAGC	GTGGTTGCTGCTGGTCATG
335	ZBTB5_D0057_001	chr9	37441472	37441564	TTCCACTTCCACAGACTCGC	GTTAAATCTGAGCCCCTGAGCT
336	ZFP62_D0057_001	chr5	180277173	180277274	GTTCTGTGTTGAAGAAGTAGTGAGTTATAA	CCTCGCAGTCCATAAAAGCATTC
337	ZFR_D0057_001	chr5	32415079	32415172	TATGTAACTGCTGTGGTACTGTAAGTA	CTGTATCCTCCACCGTACAGC
338	ZFYVE28_D0057_001	chr4	2306901	2306996	CGCGGTCTACCTGGAGAG	CTCTTTGCTTTCACCGCCC
339	ZMYND15_D0057_001	chr17	4645228	4645311	CCCAAGGCTAGGTGTGAAGTTA	GCACGAAGGGAAGCAAAGG
340	ZNF285_D0057_001	chr19	44892174	44892268	TTCCAAATCTGCCAGCAATGAAG	CTAGGAGACGGGATTAAAAACAACAT
341	ZNF462_D0057_001	chr9	109687547	109687634	CGTAGCATCTCTCGTCACATAGAAA	TCTTGCAAGTAAACGGACATTCG
342	ZNF469_D0057_001	chr16	88502387	88502467	CCCACTCCTGATGCCTCTG	GAAGAGCTGGGAGAAAGAGACC
343	ZNF507_D0057_001	chr19	32843925	32844016	TCTTTTAATTGGGAAGAAACGCCC	GGATTACTTTAGCCGGAATCTCACA
344	ZNF532_D0057_001	chr18	56651373	56651456	CTCAGCACAAATCGGATGGTTC	GGTGCCTGGACAGAGAGAC
345	ZNF57_D0057_001	chr19	2916146	2916257	GGAACAGACAATACCAAACTTCACAG	TGCAACTCACCTCAGATTTTTGTG
346	ZNF629_D0057_001	chr16	30794654	30794745	TCCGAGCTCTGGATGAAGC	AACCACAACCTCCTCAAGCA
347	ZNF780B_D0057_001	chr19	40541175	40541302	ATTCATAGGGCTTCTCACCAGTG	TGCTCGACATAAGAACATTCATACTG
348	ZSCAN20_D0057_001	chr1	33959118	33959203	GAGTAGTGCTGAGACTGATGCC	CTTTAGGACACAAGGTTGAAGGTTT
349	ZXDC_D0057_001	chr3	126180534	126180616	AGCCAGCAGTTCCGGGAC	ATAGTAACTTAGCAGCACATATCACCA
350	ZZEF1_D0057_001	chr17	3955361	3955449	CAGTGGTCACAGGTAAACTCCAT	CTGCTGTGTTTCTCCTCAGGT
